# Supplementary material for: Baseline 18F-FDG PET/CT Radiomics in Classical Hodgkin’s Lymphoma: The Predictive Role of the Largest and the Hottest Lesions
Source: Diagnostics (Basel). 2023 Apr 11;13(8):1391. doi: 10.3390/diagnostics13081391 (PMC10137254; doi:10.3390/diagnostics13081391)
Supplement: Supplementary file 1 [file diagnostics-13-01391-s001.zip]

Archive with 5 entries (5 files):
- Triumbari_Supplemental_Table S1.pdf
- Triumbari_Supplemental_Table S2.pdf
- Triumbari_Supplemental_Table S3.pdf
- Triumbari_Supplemental_Table S4.pdf
- Triumbari_Supplemental_Table S5.pdf
